# Supplementary material for: The relative benefits for environmental sustainability of vegan diets for dogs, cats and people
Source: PLoS One. 2023 Oct 4;18(10):e0291791. doi: 10.1371/journal.pone.0291791 (PMC10550159; doi:10.1371/journal.pone.0291791)
Supplement: S1 File — (ZIP) [file pone.0291791.s001.zip]

Archive with 6 entries (6 files):
- S1 Table.docx
- S10 - S17 Tables - cat food.docx
- S18 Table.docx
- S19 Table.xlsx
- S2 - S9 Tables - dog food.docx
- S20 Table.docx
