# Supplementary material for: The relative benefits for environmental sustainability of vegan diets for dogs, cats and people
Source: PLoS One. 2023 Oct 4;18(10):e0291791. doi: 10.1371/journal.pone.0291791 (PMC10550159; doi:10.1371/journal.pone.0291791)
Supplement: S1 File — (ZIP) [file pone.0291791.s001.zip › S19 Table.xlsx]

## Sheet: S19 Table – Relative impacts
S19 Table. Relative impacts of plant- versus animal-based ingredient consumed globally, based on 2009 - 2011 averages.
Data: Poore and Nemecek [55].
		Impact / kg Food Balance Sheet functional unit (ex. waste)
	Food and Waste ('000 t, 2009-11 avg.)	Land Use (m2)				Freshwater (L)	Str-Wt WU (L eq)	GHG (kg CO2eq, IPCC [56])								Acid.(kg SO2eq)	Eutr. (kg PO43-eq)
Product		Arable	Fallow	Perm Past	TOTAL LAND	Total	Total	LUC	Feed	Farm	Processing	Transport	Packging	Retail	TOTAL GHGS	Total	Total
PLANT
Wheat & Rye (Bread)	482152	2.55	0.932	0	3.482	567	28918	0.1	0	0.847	0.217	0.129	0.09	0.058	1.441	0.01209	0.00706
Maize (Meal)	194554	1.171	0.457	0	1.628	120	6007	0.315	0	0.475	0.052	0.06	0.06	0.026	0.988	0.00673	0.00226
Barley (Beer)	206523	0.674	0.266	0	0.94	15	604	0.009	0	0.176	0.128	0.035	0.497	0.264	1.109	0.00612	0.00211
Oatmeal	4463	3.414	1.352	0	4.766	302	11774	0.001	0	1.37	0.042	0.067	0.066	0.029	1.575	0.00697	0.00705
Rice	397780	2.093	0.308	0	2.401	1962	43275	-0.022	0	3.553	0.065	0.096	0.084	0.063	3.839	0.02357	0.02972
Potatoes	332343	0.498	0.145	0	0.643	43	2027	-0.001	0	0.193	0	0.094	0.045	0.039	0.37	0.00323	0.00255
Cassava	173814	0.934	0.32	0	1.254	0	0	0.589	0	0.22	0	0.094	0.045	0.039	0.987	0.00298	0.00056
Other Pulses	42765	9.851	3.769	0	13.62	364	18670	0.033	0	1.089	0	0.096	0.353	0.039	1.61	0.01913	0.01501
Peas	6026	5.354	1.384	0	6.738	353	24856	0	0	0.717	0	0.095	0.045	0.039	0.896	0.00759	0.00683
Nuts	15296	4.681	0.399	0	5.08	1914	106382	-2.052	0	2.126	0.032	0.067	0.078	0.027	0.278	0.01904	0.0088
Groundnuts	11827	5.802	1.169	0	6.971	1431	48147	0.439	0	1.425	0.372	0.12	0.099	0.042	2.497	0.01792	0.01117
Soymilk	33318	0.464	0.128	0	0.592	26	894	0.18	0	0.093	0.163	0.11	0.098	0.27	0.914	0.0025	0.00097
Tofu	11853	2.473	0.681	0	3.154	139	4785	0.958	0	0.495	0.794	0.177	0.177	0.27	2.871	0.00625	0.00553
Soybean Oil	24148	7.815	2.359	0	10.174	418	15039	3.096	0	1.519	0.311	0.299	0.849	0.043	6.117	0.0157	0.01123
Palm Oil	16691	2.259	0.179	0	2.438	7	37	3.096	0	2.107	1.264	0.208	0.886	0.044	7.605	0.01832	0.01089
Sunflower Oil	9554	13.581	3.613	0	17.194	943	34064	0.133	0	2.148	0.229	0.201	0.853	0.043	3.607	0.02735	0.05061
Rapeseed Oil	10311	8.458	2.09	0	10.548	234	10412	0.212	0	2.343	0.193	0.19	0.844	0.046	3.828	0.0288	0.01939
Olive Oil	2997	27.213	1.089	0	28.302	2322	192719	-0.377	0	4.272	0.66	0.482	0.861	0.046	5.944	0.04108	0.04024
Tomatoes	148957	0.328	0.182	0	0.51	235	4013	0.372	0	0.704	0.012	0.177	0.145	0.017	1.427	0.01143	0.00481
Onions & Leeks	77927	0.219	0.066	0	0.285	11	746	0.005	0	0.211	0	0.095	0.045	0.039	0.395	0.00304	0.0023
Root Vegetables	35154	0.231	0.032	0	0.263	23	776	0.013	0	0.154	0	0.114	0.045	0.039	0.365	0.00253	0.00132
Brassicas	77045	0.303	0.149	0	0.452	97	6878	0.002	0	0.278	0	0.095	0.045	0.017	0.437	0.00686	0.00414
Other Vegetables	654375	0.223	0.087	0	0.31	83	3958	0.001	0	0.174	0.06	0.164	0.041	0.015	0.455	0.00531	0.00186
Citrus Fruit	127923	0.637	0.038	0	0.675	65	3678	-0.146	0	0.307	0	0.094	0.045	0.017	0.317	0.00306	0.00157
Bananas	128971	1.23	0	0	1.23	86	491	-0.025	0	0.266	0.059	0.292	0.065	0.021	0.678	0.00469	0.00225
Apples	75781	0.465	0.028	0	0.493	140	10007	-0.029	0	0.225	0.004	0.096	0.044	0.017	0.357	0.00291	0.00115
Berries & Grapes	67079	0.741	0.899	0	1.64	292	15180	0.025	0	0.722	0	0.238	0.212	0.017	1.214	0.00989	0.00531
Other Fruit	210650	0.465	0.145	0	0.61	119	7771	0.126	0	0.369	0.015	0.182	0.042	0.016	0.75	0.00438	0.00179
Cereals & Oilcrops Misc.	97562	2.162	0.799	0	2.961	438	22262	0.161	0	0.744	0.169	0.109	0.081	0.049	1.313	0.01052	0.00569
WEIGHTED AVERAGE - Plant, included above					1.69586	382.498	12970.8								1.24903	0.00874217	0.00645139
PLANT - PET FOOD EXCLUSIONS
Wine	26013	1.553	0	0	1.553	68	1003	-0.061	0	0.626	0.139	0.093	0.749	0.039	1.585	0.01128	0.00402
Coffee	7778	10.683	1.038	0	11.721	14	182	3.688	0	10.386	0.592	0.13	1.63	0.051	16.477	0.04608	0.0602
Dark Chocolate	4416	18.634	5.059	0	23.693	209	1097	14.308	0	3.706	0.185	0.061	0.4	0.021	18.681	0.01659	0.03061
Stimulants & Spices Misc.	13269	10.019	2.332	0	12.351	172	5486	6.007	0	4.938	0.259	0.143	0.747	0.03	12.124	0.02419	0.03204
Aquatic Plants	12385	0	0	0	0	0	0	0	0	0	0	0	0	0	0	0	0
Cane Sugar	141702	1.213	0.381	0	1.594	492	13096	1.247	0	0.485	0.037	0.784	0.083	0.036	2.672	0.01537	0.0136
Beet Sugar	34038	1.159	0.274	0	1.433	170	7413	0	0	0.536	0.242	0.629	0.09	0.039	1.536	0.01076	0.00437
WEIGHTED AVERAGE - Plant, ALL					1.76437	379.675	12742.4								1.388	0.00912396	0.00687596
ANIMAL-BASED
Bovine Meat (beef herd)	40571	20.507	5.067	168.092	193.666	871	21163	16.278	1.878	39.388	1.269	0.346	0.247	0.164	59.57	0.18929	0.17747
Bovine Meat (dairy herd)	31425	10.096	1.965	13.667	25.728	1650	75339	0.906	2.508	15.689	1.108	0.424	0.268	0.182	21.085	0.20946	0.20883
Lamb & Mutton	14195	9.292	1.666	212.348	223.306	1082	85193	0.468	2.37	19.508	1.111	0.49	0.251	0.217	24.415	0.08726	0.05965
Pig Meat	112892	7.882	2.23	0.044	10.156	1073	40028	1.535	2.94	1.694	0.284	0.343	0.296	0.19	7.282	0.08265	0.04416
Poultry Meat	96439	5.66	1.83	0	7.49	402	8828	2.54	1.775	0.672	0.44	0.276	0.212	0.177	6.092	0.06439	0.02957
Cheese	21191	12.104	3.658	64.88	80.642	4735	155464	4.455	2.346	13.059	0.738	0.138	0.172	0.332	21.24	0.14894	0.08875
Eggs	63489	4.652	1.397	0	6.049	556	17315	0.709	2.2	1.317	0	0.084	0.161	0.036	4.507	0.05182	0.02102
Fish (farmed)	45223	2.67	0.708	0	3.378	1315	13691	0.534	0.819	3.598	0.02	0.111	0.061	0.04	5.183	0.025	0.09207
Crustaceans (farmed)	10633	1.197	0.232	0	1.429	1394	50685	0.206	2.51	8.379	0	0.206	0.334	0.219	11.854	0.05977	0.09787
Fish & Crustaceans (capture)	72347	0	0	0	0	4	4	0	0	2.443	0.014	0.138	0.14	0.092	2.827	0.04108	0.00504
Animal Fats	10599	6.858	2.046	0.024	8.928	764	25654	1.998	2.403	1.223	0.356	0.312	0.257	0.184	6.733	0.07424	0.03744
Buffalo	6618	15.963	3.713	100.688	120.364	1211	44810	9.569	2.153	29.044	1.199	0.38	0.256	0.172	42.773	0.19809	0.19116
WEIGHTED AVERAGE - animal, included above					32.0696	929.909	30299.8								12.3496	0.0843248	0.0625782
ANIMAL - PET FOOD EXCLUSIONS
Milk	470267	1.327	0.402	6.275	8.004	533	16951	0.495	0.236	1.458	0.149	0.09	0.097	0.256	2.781	0.01766	0.00934
Butter, Cream & Ghee	12066	1.327	0.402	6.275	8.004	533	16951	0.495	0.236	1.458	0.149	0.09	0.097	0.256	2.781	0.01766	0.00934
WEIGHTED AVERAGE - animal, ALL					20.5536	739.977	23912								7.77076	0.052424	0.0371023
PLANT/ANIMAL - ALL DIET EXCLUSIONS
Oils Misc.	13404	8.241	1.873	0	10.114	449	21573	2.022	0	2.03	0.546	0.251	0.859	0.044	5.752	0.02145	0.01973
Sweeteners & Honey	21564	0	0	0	0	0	0	0	0	0	0.139	0.706	0.087	0.038	0.97	0.00746	0.00218
Food Total (M ha; Gg; km3)		969.392	273.405	1533.65	2776.45	2239.24	74309	2.37947e+06	1.09839e+06	7.46334e+06	604298	801404	626871	394203	1.3368e+07	89032	64645.1
RELATIVE IMPACT: ANIMAL/VEGAN - PET DIETS					18.9105	2.43114	2.33601								9.88734	9.64576	9.69996
RELATIVE IMPACT: ANIMAL/VEGAN - HUMAN DIETS					11.6492	1.94898	1.87657								5.59854	5.74574	5.39595
